# Supplementary material for: Predicting tumour resistance to paclitaxel and carboplatin utilising genome‐wide screening in haploid human embryonic stem cells
Source: Cell Prolif. 2024 Nov 10;58(3):e13771. doi: 10.1111/cpr.13771 (PMC11882768; doi:10.1111/cpr.13771)
Supplement: Supplementary file 2 — Table S1. 50 significantly enriched genes from the paclitaxel screen. Table S2. 11 significantly enriched genes from the carboplatin screen. Table S3. sgRNA sequences for the generation of knockout cells for PTEN and TP53. [file CPR-58-e13771-s002.xlsx]

## Sheet: Supplementary Table 1
Accession number	Gene Symbol	CRISPR Score	P-value	FDR
NM_001126117	TP53	7.15444	3.6e-13	6.54e-09
NM_001400788	USP28	6.22311	2.07e-11	1.26e-07
NM_001141980	TP53BP1	5.90606	1.22e-11	1.11e-07
NM_001348328	TRIP12	3.18914	0.0001	0.0698117
NM_181833	NF2	3.17716	2.64e-06	0.00600081
NM_001382617	PMAIP1	3.06738	5.85e-09	2.65e-05
NM_017748	CWC25	2.92832	0.00818937	0.45962
NM_001291428	BAX	2.58296	1.02e-07	0.000369633
NM_177983	PPM1G	2.26795	0.0240001	0.67846
NM_001267871	HSD11B1L	2.24037	0.000823294	0.196648
NM_014188	SSU72	2.16094	0.0146251	0.556583
NM_002689	POLA2	2.11745	0.0342394	0.756141
NM_001190964	ZMYM2	2.01344	5.85e-06	0.0106159
NM_032999	GTF2I	1.93033	0.000517414	0.155965
NM_012421	RLF	1.91798	0.00116333	0.201124
NM_001261	CDK9	1.88959	0.000941662	0.201124
NM_001304717	PTEN	1.88006	5.2e-06	0.0104964
NM_171982	TRIM35	1.76717	0.000178954	0.0832964
NM_001348148	NCOA5	1.76405	0.00885428	0.473842
NM_002973	ATXN2	1.72556	0.00375115	0.348027
NM_001362475	CDKN1C	1.72541	0.000147632	0.0824267
NM_002266	KPNA2	1.71346	0.000128178	0.0824267
NM_002732	PRKACG	1.70525	0.000141919	0.0824267
NM_020310	MNT	1.69186	0.000507637	0.155965
NM_001688	ATP5F1	1.6904	0.0429361	0.824782
NM_001323281	RBL1	1.6535	0.0464053	0.849549
NM_020382	SETD8	1.65272	0.0458839	0.844757
NM_013943	CLIC4	1.64945	0.0247491	0.687693
NM_017780	CHD7	1.64794	0.000193797	0.0875159
NM_004584	RAD9A	1.64292	0.0444952	0.831844
NM_001388004	BAG6	1.64275	0.000551922	0.158967
NM_025161	C17orf70	1.63984	0.00119188	0.204115
NM_001346574	DPH1	1.60557	0.000166423	0.0824267
NM_001318026	PPP4R2	1.59966	8.45e-05	0.0665845
NM_016478	ZC3HC1	1.58485	0.00115587	0.201124
NM_004073	PLK3	1.58446	0.00100815	0.201124
NM_016169	SUFU	1.57242	0.00113867	0.201124
NM_022346	NCAPG	1.54259	0.0258791	0.991227
NM_001308045	SENP5	1.52583	0.0389056	0.797399
NM_001349956	CHEK2	1.50633	0.00155087	0.238585
NM_001317771	RPL8	1.49645	0.000228251	0.0963593
NM_182894	VSX2	1.48766	0.0157174	0.577949
NM_001267595	SENP1	1.46974	0.00127868	0.214924
NM_007086	WDHD1	1.44741	0.0258791	0.696248
NM_001143990	WRAP53	1.44108	0.00381803	0.348285
NM_001407165	RB1	1.43651	0.0347846	0.761694
NM_016474	CCDC174	1.43236	0.00245346	0.288981
NM_001300860	DDX46	1.42107	0.00142181	0.232524
NM_177401	MIDN	1.42014	0.0346867	0.760875
NM_001352375	PPP6R3	1.41725	0.0479561	0.855155

## Sheet: Supplementary Table 2
Accession number	Gene Symbol	CRISPR Score	P-value	FDR
NM_001126117	TP53	9.94719	3.08e-12	5.89e-08
NM_181833	NF2	8.27994	2.18e-08	9.37e-05
NM_001382617	PMAIP1	8.08624	2.45e-08	9.37e-05
NM_001304717	PTEN	7.13862	2.16e-08	9.37e-05
NM_001141980	TP53BP1	4.61865	0.0286284	1
NM_001400788	USP28	3.39873	2.34e-08	9.37e-05
NM_144997	FLCN	2.47887	3.82e-06	0.0121643
NM_001291428	BAX	2.20183	0.000234648	0.49834
NM_001410996	NR6A1	1.92601	0.0289796	1
NM_000964	RARA	1.24919	0.0100848	1
NM_001190964	ZMYM2	0.560296	9.25e-06	0.0252495

## Sheet: Supplementary Table 3
Gene name	gRNA	>	sgRNA sequences for validations	<	Method
PTEN	sgRNA_I	5'	CACCGCAATTCAGGACCCACACGAC	3'	Lentiviral vector
		3'	CGTTAAGTCCTGGGTGTGCTGCAAA	5'
	sgRNA_II	5'	CACCGTCATCTGGATTATAGACCAG	3'
		3'	CAGTAGACCTAATATCTGGTCCAAA	5'
	sgRNA_III	5'	CACCGGCAGCAATTCACTGTAAAGC	3'
		3'	CCGTCGTTAAGTGACATTTCGCAAA	5'
P53	P53_Top	5'	CACCGGACGGAAACCGTAGCTGCC	3'	Transient vector
	P53_Bottom	3'	CCTGCCTTTGGCATCGACGGCAAA	5'
